# Supplementary material for: Bioinformatics analysis and reveal potential crosstalk genetic and immune relationships between atherosclerosis and periodontitis
Source: Sci Rep. 2023 Jun 27;13:10381. doi: 10.1038/s41598-023-37027-x (PMC10300131; doi:10.1038/s41598-023-37027-x)
Supplement: Supplementary file 2 — Supplementary Table 1. [file 41598_2023_37027_MOESM2_ESM.xlsx]

## Sheet: Sheet1
	Relationship between genes and BP（biological process）
BP	Atherosclerosis		Periodontitis
	BTK	ITGAL	BTK	ITGAL
	adaptive immune response	antigen processing and presentation of peptide antigen via MHC class II	adaptive immune response	B cell activation
	positive regulation of cell activation	positive regulation of cell activation	activation of immune response	immune response−regulating cell surface receptor signaling pathway
	positive regulation of leukocyte activation	adaptive immune response	immune response−regulating cell surface receptor signaling pathway	positive regulation of lymphocyte activation
	immune response−regulating signaling pathway	antigen receptor−mediated signaling pathway	immune response−activating signal transduction	adaptive immune response
	positive regulation of T cell activation	immune response−regulating cell surface receptor signaling pathway	immune response−activating cell surface receptor signaling pathway	immune response−activating signal transduction
	antigen processing and presentation of peptide antigen	antigen processing and presentation of peptide antigen	B cell activation	immune response−activating cell surface receptor signaling pathway
	antigen processing and presentation of exogenous peptide antigen	antigen processing and presentation of peptide or polysaccharide antigen via MHC class II	antigen receptor−mediated signaling pathway	activation of immune response
	antigen processing and presentation of peptide or polysaccharide antigen via MHC class II	antigen processing and presentation of exogenous peptide antigen	regulation of B cell activation	antigen receptor−mediated signaling pathway
	antigen processing and presentation of exogenous peptide antigen via MHC class II	antigen processing and presentation of exogenous peptide antigen via MHC class II	protein N−linked glycosylation	regulation of B cell activation
	adaptive immune response	immune response−regulating signaling pathway	B cell receptor signaling pathway	B cell receptor signaling pathway
	Description:A summary of the BP process using GO enrichment analysis for two differential genes in atherosclerosis and periodontitis
	Relationship between genes and CC（cellular component）
CC	Atherosclerosis		Periodontitis
	BTK	ITGAL	BTK	ITGAL
	azurophil granule	azurophil granule	collagen−containing extracellular matrix	secretory granule membrane
	primary lysosome	primary lysosome	intrinsic component of organelle membrane	secretory granule lumen
	myofibril	myofibril	integral component of organelle membrane	vesicle lumen
	sarcomere	sarcomere	endoplasmic reticulum lumen	cytoplasmic vesicle lumen
	I band	I band	secretory granule membrane	ficolin−1−rich granule
	Z disc	Z disc	external side of plasma membrane	external side of plasma membrane
	tertiary granule	tertiary granule	integral component of endoplasmic reticulum membrane	lysosomal lumen
	lumenal side of endoplasmic reticulum membrane	lumenal side of endoplasmic reticulum membrane	endoplasmic reticulum protein−containing complex	collagen−containing extracellular matrix
	integral component of lumenal side of endoplasmic reticulum membrane	integral component of lumenal side of endoplasmic reticulum membrane	cornified envelope	endoplasmic reticulum lumen
	MHC protein complex	MHC protein complex	immunoglobulin complex	endoplasmic reticulum protein−containing complex
	Description:A summary of the CC process using GO enrichment analysis for two differential genes in atherosclerosis and periodontitis
	Relationship between genes and MF（molecular function）
MF	Atherosclerosis		Periodontitis
	BTK	ITGAL	BTK	ITGAL
	actin binding	mRNA binding	microtubule binding	cytokine receptor binding
	mRNA binding	carbohydrate binding	glycosyltransferase activity	cytokine receptor activity
	carbohydrate binding	pattern recognition receptor activity	integrin binding	integrin binding
	hydrolase activity, acting on glycosyl bonds	structural constituent of ribosome	immune receptor activity	immune receptor activity
	structural constituent of ribosome	immune receptor activity	carbohydrate binding	carbohydrate binding
	pattern recognition receptor activity	peptide antigen binding	extracellular matrix structural constituent	extracellular matrix structural constituent
	immune receptor activity	antigen binding	hydrolase activity, acting on glycosyl bonds	hydrolase activity, acting on glycosyl bonds
	antigen binding	MHC class II protein complex binding	antigen binding	antigen binding
	MHC class II protein complex binding	MHC protein binding	collagen binding	olfactory receptor activity
	MHC protein complex binding	MHC protein complex binding	olfactory receptor activity	collagen binding
	Description:A summary of the MF process using GO enrichment analysis for two differential genes in atherosclerosis and periodontitis
	Relationship between genes and metabolic pathways
KEGG	Atherosclerosis		Periodontitis
	BTK	ITGAL	BTK	ITGAL
	Staphylococcus aureus infection	Th1 and Th2 cell differentiation	Tuberculosis	Natural killer cell mediated cytotoxicity
	Tuberculosis	Leishmaniasis	Natural killer cell mediated cytotoxicity	Protein processing in endoplasmic reticulum
	Leishmaniasis	Autoimmune thyroid disease	Protein processing in endoplasmic reticulum	Cell adhesion molecules
	Phagosome	Rheumatoid arthritis	Leishmaniasis	Leishmaniasis
	Rheumatoid arthritis	Antigen processing and presentation	Lysosome	Th17 cell differentiation
	Hematopoietic cell lineage	Lysosome	Osteoclast differentiation	Hematopoietic cell lineage
	Antigen processing and presentation	Type I diabetes mellitus	Chemokine signaling pathway	NF−kappa B signaling pathway
	Lysosome	Graft−versus−host disease	B cell receptor signaling pathway	Osteoclast differentiation
	Allograft rejection	Allograft rejection	NF−kappa B signaling pathway	Antigen processing and presentation
	Primary immunodeficiency	Primary immunodeficiency	N−Glycan biosynthesis	B cell receptor signaling pathway
	Description: Summary of results of KEGG enrichment analysis for two differential genes in atherosclerosis and periodontitis
